# Supplementary material for: The evaluation of anoxia responsive E2F DNA binding activity in the red eared slider turtle, Trachemys scripta elegans
Source: PeerJ. 2018 May 11;6:e4755. doi: 10.7717/peerj.4755 (PMC5951122; doi:10.7717/peerj.4755)
Supplement: Supplemental Information 1 — Data are absorbance values normalized to control levels. Data are represented as relative fold-change. [file peerj-06-4755-s001.xls]

## Sheet: Protein optimization
Calculated Read: 455 - 630
	1	2	3	4	5	6	7	8	9	10	11	12
A	0.107	0.328	0	0	0.001	0	0	0	0	0.001	0	0
B	0.093	0.315	0	0	0	0	0	0	0	0	0	0
C	0.158	0.301	0	0	0	-0.001	0	0	0	0	0	0
D	0.171	0.268	0	0	0	0	0	0	0	0	0	0
E	0.263	0.348	0	0	0	0.001	0	0.001	0.001	0	0	0.001
F	0.174	0.317	0	0	-0.001	0	0	0	0	0	0	0
G	0.187	0.395	-0.001	0	-0.001	0	-0.001	0	0	0	0	0
H	0.251	0.473	0	0	0	0	0	0	0	0	0	0
E2F
Blank	0.142
4ug 1	0.122	-0.02
4ug 2	0.156	0.014					4ug	0.016	0.0143527
4ug 3	0.162	0.02					8ug	0.1345	0.0184052
4ug 4	0.192	0.05	0.016	0.0287054	0.0143527		16ug	0.18025	0.0515871
8ug 1	0.29	0.148					32ug	0.172	0.00822598
8ug 2	0.318	0.176
8ug 3	0.267	0.125
8ug 4	0.231	0.089	0.1345	0.0368103	0.0184052
16ug 1	0.355	0.213
16ug 2	0.188	0.046
16ug 3	0.311	0.169
16ug 4	0.435	0.293	0.18025	0.103174	0.0515871
32ug 1	0.315	0.173
32ug 2	0.295	0.153
32ug 3	0.311	0.169
32ug 4	0.335	0.193	0.172	0.016452	0.00822598
Rb
Blank	0.118
4ug 1	0.142	0.024
4ug 2	0.125	0.007					4ug	0.02075	0.00672526
4ug 3	0.156	0.038					8ug	0.0685	0.0112138
4ug 4	0.132	0.014	0.02075	0.0134505	0.00672526		16ug	0.0885	0.0149972
8ug 1	0.191	0.073					32ug	0.105	0.00302765
8ug 2	0.205	0.087
8ug 3	0.196	0.078
8ug 4	0.154	0.036	0.0685	0.0224277	0.0112138
16ug 1	0.241	0.123
16ug 2	0.215	0.097
16ug 3	0.201	0.083
16ug 4	0.169	0.051	0.0885	0.0299944	0.0149972
32ug 1	0.215	0.097
32ug 2	0.229	0.111
32ug 3	0.222	0.104
32ug 4	0.226	0.108	0.105	0.0060553	0.00302765

## Sheet: Competition
Calculated Read: 455 - 630
	1	2	3	4	5	6	7	8	9	10	11	12
A	0.122	0.156	0	0	0.001	0	0	0	0	0.001	0	0
B	0.128	0.144	0	0	0	0	0	0	0	0	0	0
C	0.135	0.136	0	0	0	-0.001	0	0	0	0	0	0
D	0.125	0.146	0	0	0	0	0	0	0	0	0	0
E	0.215	0.185	0	0	0	0.001	0	0.001	0.001	0	0	0.001
F	0.254	0.216	0	0	-0.001	0	0	0	0	0	0	0
G	0.283	0.177	-0.001	0	-0.001	0	-0.001	0	0	0	0	0
H	0.312	0.192	0	0	0	0	0	0	0	0	0	0
Blank	0.1275
Control 1	0.215	0.0875
Control 2	0.254	0.1265					Control	1	0.149576
Control 3	0.283	0.1555					Competit	0.129964	0.0296967
Control 4	0.312	0.1845	0.1385	0.0414327	0.0207163		Mutant	0.469314	0.0607314
Compet 1	0.156	0.0285
Compet 2	0.144	0.0165
Compet 3	0.136	0.0085
Compet 4	0.146	0.0185	0.018	0.00822598	0.00411299
Mutant 1	0.185	0.0575
Mutant 2	0.216	0.0885
Mutant 3	0.177	0.0495
Mutant 4	0.192	0.0645	0.065	0.0168226	0.0084113

## Sheet: E2F1
Protocol: Unnamed Date Run: Sunday Jan 10, 2010 05:55:00 P.M.
Endpoint Read Test Wavelength: 450 Ref Wavelength: 655
Calculated Read: 450 - 655
	1	2	3	4	5	6	7	8	9	10	11	12
A	0.164	0.351	0.336	0.447	0.253	-0.001	0	0	-0.001	0	-0.001	0
B	0.168	0.232	0.374	0.297	0.257	0.001	0	0	0	0	0	0
C	0.154	0.253	0.351	0.351	0.326	0	0	0	0	0	-0.001	0
D	0.175	0.271	0.374	0.332	0.263	0	0	0	0	0	0	0
E	0.243	0.195	0.345	0.236	0.244	-0.001	0	0	0	0.001	0	0
F	0.254	0.222	0.355	0.27	0.23	0	0.001	0.001	0	0.001	0	0
G	0.283	0.311	0.36	0.237	0.227	0	0	0	0	0.001	0	0
H	0.295	0.223	0.386	0.4	0.224	0	0	0	0	0.001	0	0
Liver
Blank	0.16525
Control 1	0.243
Control 2	0.254	0.088					Control	1	0.0946671
Control 3	0.283	0.117					5Hr Anox	0.772455	0.0876612
Control 4	0.295	0.129	0.111333	0.0210792	0.0105396		20Hr Anox	0.42515	0.0713398
5Hr Anx 1	0.351
5Hr Anx 2	0.232	0.066
5Hr Anx 3	0.253	0.087
5Hr Anx 4	0.271	0.105	0.086	0.0195192	0.00975961
20Hr Anx 1	0.195	0.029
20Hr Anx 2	0.222	0.056
20Hr Anx 3	0.311
20Hr Anx 4	0.223	0.057	0.0473333	0.015885	0.0079425

## Sheet: E2F4
Calculated Read: 450 - 655
	1	2	3	4	5	6	7	8	9	10	11	12
A	0.107	0.328	0	0	0.001	0	0	0	0	0.001	0	0
B	0.093	0.315	0	0	0	0	0	0	0	0	0	0
C	0.158	0.301	0	0	0	-0.001	0	0	0	0	0	0
D	0.171	0.268	0	0	0	0	0	0	0	0	0	0
E	0.263	0.348	0	0	0	0.001	0	0.001	0.001	0	0	0.001
F	0.174	0.317	0	0	-0.001	0	0	0	0	0	0	0
G	0.187	0.395	-0.001	0	-0.001	0	-0.001	0	0	0	0	0
H	0.251	0.473	0	0	0	0	0	0	0	0	0	0
LIVER
Blank	0.1	corrected
Control 1	0.263	0.076
Control 2	0.174	-0.013					Control	1	0.704787
Control 3	0.187	0					5Hr Anox	3.65354	0.406409
Control 4	0.251	0.064	0.03175	0.044754	0.022377		20Hr Anox	6.87664	0.99429
5Hr Anx 1	0.328	0.141
5Hr Anx 2	0.315	0.128
5Hr Anx 3	0.301	0.114
5Hr Anx 4	0.268	0.081	0.116	0.025807	0.0129035
20Hr Anx 1	0.348	0.161
20Hr Anx 2	0.317
20Hr Anx 3	0.395	0.208
20Hr Anx 4	0.473	0.286	0.218333	0.0631374	0.0315687
			0.0164725

## Sheet: Complex ELISA
Protocol: Unnamed Date Run: Wednesday Jan 27, 2010 02:39:48 P.M.
Endpoint Read Test Wavelength: 455 Ref Wavelength: 630
Calculated Read: 455 - 630
	Rb	Rb	HDAC 4	HDAC 4	Suv39H1	Suv39H2	p130	p130
A	0.143	0.231	0.182	0.274	0.146	0.259	0.136	0.217
B	0.143	0.158	0.179	0.245	0.165	0.244	0.126	0.229
C	0.146	0.15	0.192	0.215	0.196	0.232	0.142	0.25
D	0.14	0.161	0.163	0.251	0.196	0.248	0.139	0.231
E	0.153	0.166	0.207	0.259	0.285	0.229	0.231	0.227
F	0.142	0.154	0.188	0.196	0.245	0.264	0.246	0.224
G	0.151	0.171	0.199	0.229	0.262	0.291	0.233	0.234
H	0.158	0.174	0.202	0.223	0.24	0.304	0.241	0.238
RB							LIVER TISSUE
Blank	0.143						RESULTS				RESULTS
Control 1	0.153	0.01					Control	0.011	1		Control	1
Control 2	0.142						5hr A	0.0133333	1.21212		5hr A	1.21212
Control 3	0.151	0.008					20hr A	0.0273333	2.48485		20hr A	2.48485
Control 4	0.158	0.015	0.011	0.00360555	0.00208167
5hr 1	0.231						ERROR				ERROR
5hr 2	0.158	0.015					Control	0.00208167	0.189242		Control	0.189242			0.586183
5hr 3	0.15	0.007					5hr A	0.00328295	0.29845		5hr A	0.29845
5hr 4	0.161	0.018	0.0133333	0.00568624	0.00328295		20hr A	0.00233333	0.212121		20hr A	0.212121
20hr 1	0.166	0.023
20hr 2	0.154
20hr 3	0.171	0.028
20hr 4	0.174	0.031	0.0273333	0.00404145	0.00233333
HDAC 4
Blank	0.179						RESULTS				RESULTS
Control 1	0.207	0.028					Control	0.02	1		Control	1
Control 2	0.188	0.009					5hr A	0.0776667	3.88333		5hr A	3.88333
Control 3	0.199	0.02					20hr A	0.058	2.9		20hr A	2.9
Control 4	0.202	0.023	0.02	0.00804156	0.0046428
5hr 1	0.274	0.095					ERROR				ERROR
5hr 2	0.245	0.066					Control	0.0046428	0.23214		Control	0.23214
5hr 3							5hr A	0.00883805	0.441902		5hr A	0.441902
5hr 4	0.251	0.072	0.0776667	0.015308	0.00883805		20hr A	0.0111355	0.556776		20hr A	0.556776
20hr 1	0.259	0.08
20hr 2
20hr 3	0.229	0.05
20hr 4	0.223	0.044	0.058	0.0192873	0.0111355
Suv39H1
Blank	0.17575						RESULTS				RESULTS
Control 1	0.285						Control	0.07325	1		Control	1
Control 2	0.245	0.06925					5hr A	0.0745	1.01706		5hr A	1.01706
Control 3	0.262	0.08625					20hr A	0.1105	1.50853		20hr A	1.50853
Control 4	0.24	0.06425	0.07325	0.0115326	0.00665833
5hr 1	0.259	0.08325					ERROR				ERROR
5hr 2	0.244	0.06825					Control	0.00665833	0.0908987		Control	0.0908987
5hr 3	0.25	0.07425					5hr A	0.00366288	0.0500051		5hr A	0.0500051
5hr 4	0.248	0.07225	0.0745	0.00634429	0.00366288		20hr A	0.00961914	0.131319		20hr A	0.131319
20hr 1	0.286	0.11025
20hr 2	0.264	0.08825
20hr 3	0.291	0.11525
20hr 4	0.304	0.12825	0.1105	0.0166608	0.00961914
P130							LIVER TISSUE
Blank	0.13575						RESULTS				RESULTS
Control 1	0.231	0.09525					Control	0.102	1		Control	1
Control 2	0.246	0.11025					5hr A	0.096	8.72727		5hr A	0.941176
Control 3	0.233	0.09725					20hr A	0.095	0.931373		20hr A	0.931373
Control 4	0.241	0.10525	0.102	0.00699405	0.00349702
5hr 1	0.217	0.08125					ERROR				ERROR
5hr 2	0.229	0.09325					Control	0.00349702	0.0342845		Control	0.0342845
5hr 3	0.25	0.11425					5hr A	0.00682367	0.620334		5hr A	0.0668987
5hr 4	0.231	0.09525	0.096	0.0136473	0.00682367		20hr A	0.00319831	0.0313559		20hr A	0.0313559
20hr 1	0.227	0.09125
20hr 2	0.224	0.08825
20hr 3	0.234	0.09825
20hr 4	0.238	0.10225	0.095	0.00639661	0.00319831
